# Supplementary material for: Gender differences in learning and study strategies impact medical students’ preclinical and USMLE step 1 examination performance
Source: BMC Med Educ. 2024 May 7;24:504. doi: 10.1186/s12909-024-05494-z (PMC11077801; doi:10.1186/s12909-024-05494-z)
Supplement: Supplementary file 1 — Supplementary Material 1 [file 12909_2024_5494_MOESM1_ESM.xlsx]

## Sheet: Table 3
Correlations
Descriptive Statistics
	Mean	Std. Deviation	N
End_M1_Weighted_Average	86.9998	5.77801	625
Preclinical_Weighted_Average	86.9816	5.89037	607
Step_1_Attempt_1	226.768	18.1331	499
ANX_Percentile	65.0113	26.922	618
ATT_Percentile	64.5922	24.8673	618
CON_Percentile	54.4693	27.9628	618
INP_Percentile	60.9935	26.9237	618
MOT_Percentile	62.5534	26.373	618
SMI_Percentile	56.445	27.9564	618
SFT_Percentile	55.7411	27.632	618
TST_Percentile	63.9612	25.5909	618
TMT_Percentile	64.2718	29.1918	618
UAR_Percentile	53.644	28.7495	618
Correlations
		End_M1_Weighted_Average	Preclinical_Weighted_Average	Step_1_Attempt_1	ANX_Percentile	ATT_Percentile	CON_Percentile	INP_Percentile	MOT_Percentile	SMI_Percentile	SFT_Percentile	TST_Percentile	TMT_Percentile	UAR_Percentile
End_M1_Weighted_Average	Pearson Correlation	1	.943**	.725**	.294**	.155**	.314**	.208**	.427**	.264**	.345**	.435**	.341**	0.0700836
	Sig. (2-tailed)		2.44744e-285	3.96766e-81	1.20642e-13	0.000115149	1.77626e-15	2.00787e-07	1.56638e-28	3.28815e-11	1.54311e-18	1.1497e-29	4.44111e-18	0.0832096
	N	625	595	490	612	612	612	612	612	612	612	612	612	612
Preclinical_Weighted_Average	Pearson Correlation	.943**	1	.779**	.205**	.143**	.303**	.161**	.415**	.227**	.323**	.365**	.339**	0.0661108
	Sig. (2-tailed)	2.44744e-285		3.28912e-102	5.7593e-07	0.00050762	6.73067e-14	9.31475e-05	1.03077e-25	3.01077e-08	1.27611e-15	7.74016e-20	3.89841e-17	0.110497
	N	595	607	497	584	584	584	584	584	584	584	584	584	584
Step_1_Attempt_1	Pearson Correlation	.725**	.779**	1	.268**	0.040298	.215**	.181**	.255**	.253**	.278**	.367**	.204**	-0.0529618
	Sig. (2-tailed)	3.96766e-81	3.28912e-102		2.00172e-09	0.37636	1.86436e-06	6.23536e-05	1.30297e-08	1.74284e-08	5.10783e-10	6.71519e-17	6.14288e-06	0.244844
	N	490	497	499	484	484	484	484	484	484	484	484	484	484
ANX_Percentile	Pearson Correlation	.294**	.205**	.268**	1	.182**	.301**	.272**	.199**	.495**	.211**	.532**	.185**	0.0590667
	Sig. (2-tailed)	1.20642e-13	5.7593e-07	2.00172e-09		5.18012e-06	1.98951e-14	5.65574e-12	5.85068e-07	1.50983e-39	1.17952e-07	1.86966e-46	3.47084e-06	0.142462
	N	612	584	484	618	618	618	618	618	618	618	618	618	618
ATT_Percentile	Pearson Correlation	.155**	.143**	0.040298	.182**	1	.440**	.198**	.468**	.141**	.272**	.266**	.370**	.357**
	Sig. (2-tailed)	0.000115149	0.00050762	0.37636	5.18012e-06		1.06851e-30	6.6475e-07	5.84969e-35	0.000444781	5.73346e-12	1.75522e-11	1.54985e-21	4.92608e-20
	N	612	584	484	618	618	618	618	618	618	618	618	618	618
CON_Percentile	Pearson Correlation	.314**	.303**	.215**	.301**	.440**	1	.247**	.568**	.302**	.394**	.398**	.571**	.289**
	Sig. (2-tailed)	1.77626e-15	6.73067e-14	1.86436e-06	1.98951e-14	1.06851e-30		5.1133e-10	3.56351e-54	1.87291e-14	2.2315e-24	6.68295e-25	1.02e-54	2.19527e-13
	N	612	584	484	618	618	618	618	618	618	618	618	618	618
INP_Percentile	Pearson Correlation	.208**	.161**	.181**	.272**	.198**	.247**	1	.271**	.361**	.455**	.353**	.200**	.125**
	Sig. (2-tailed)	2.00787e-07	9.31475e-05	6.23536e-05	5.65574e-12	6.6475e-07	5.1133e-10		7.3715e-12	1.68157e-20	6.89225e-33	1.28111e-19	5.34763e-07	0.00183759
	N	612	584	484	618	618	618	618	618	618	618	618	618	618
MOT_Percentile	Pearson Correlation	.427**	.415**	.255**	.199**	.468**	.568**	.271**	1	.212**	.447**	.431**	.603**	.318**
	Sig. (2-tailed)	1.56638e-28	1.03077e-25	1.30297e-08	5.85068e-07	5.84969e-35	3.56351e-54	7.3715e-12		1.02253e-07	9.61045e-32	2.09184e-29	1.43223e-62	6.08284e-16
	N	612	584	484	618	618	618	618	618	618	618	618	618	618
SMI_Percentile	Pearson Correlation	.264**	.227**	.253**	.495**	.141**	.302**	.361**	.212**	1	.299**	.643**	.186**	0.0597394
	Sig. (2-tailed)	3.28815e-11	3.01077e-08	1.74284e-08	1.50983e-39	0.000444781	1.87291e-14	1.68157e-20	1.02253e-07		3.08056e-14	1.89411e-73	3.15243e-06	0.137964
	N	612	584	484	618	618	618	618	618	618	618	618	618	618
SFT_Percentile	Pearson Correlation	.345**	.323**	.278**	.211**	.272**	.394**	.455**	.447**	.299**	1	.387**	.501**	.255**
	Sig. (2-tailed)	1.54311e-18	1.27611e-15	5.10783e-10	1.17952e-07	5.73346e-12	2.2315e-24	6.89225e-33	9.61045e-32	3.08056e-14		1.71711e-23	1.53638e-40	1.31601e-10
	N	612	584	484	618	618	618	618	618	618	618	618	618	618
TST_Percentile	Pearson Correlation	.435**	.365**	.367**	.532**	.266**	.398**	.353**	.431**	.643**	.387**	1	.337**	.148**
	Sig. (2-tailed)	1.1497e-29	7.74016e-20	6.71519e-17	1.86966e-46	1.75522e-11	6.68295e-25	1.28111e-19	2.09184e-29	1.89411e-73	1.71711e-23		7.2739e-18	0.000227443
	N	612	584	484	618	618	618	618	618	618	618	618	618	618
TMT_Percentile	Pearson Correlation	.341**	.339**	.204**	.185**	.370**	.571**	.200**	.603**	.186**	.501**	.337**	1	.303**
	Sig. (2-tailed)	4.44111e-18	3.89841e-17	6.14288e-06	3.47084e-06	1.54985e-21	1.02e-54	5.34763e-07	1.43223e-62	3.15243e-06	1.53638e-40	7.2739e-18		1.4704e-14
	N	612	584	484	618	618	618	618	618	618	618	618	618	618
UAR_Percentile	Pearson Correlation	0.0700836	0.0661108	-0.0529618	0.0590667	.357**	.289**	.125**	.318**	0.0597394	.255**	.148**	.303**	1
	Sig. (2-tailed)	0.0832096	0.110497	0.244844	0.142462	4.92608e-20	2.19527e-13	0.00183759	6.08284e-16	0.137964	1.31601e-10	0.000227443	1.4704e-14
	N	612	584	484	618	618	618	618	618	618	618	618	618	618
**. Correlation is significant at the 0.01 level (2-tailed).

## Sheet: Table 4
Correlations
Sex_Male_Female =
Descriptive Statistics
	Mean	Std. Deviation	N
End_M1_Weighted_Average	86.9998	5.77801	625
ANX_Percentile	65.0113	26.922	618
ATT_Percentile	64.5922	24.8673	618
CON_Percentile	54.4693	27.9628	618
INP_Percentile	60.9935	26.9237	618
MOT_Percentile	62.5534	26.373	618
SMI_Percentile	56.445	27.9564	618
SFT_Percentile	55.7411	27.632	618
TST_Percentile	63.9612	25.5909	618
TMT_Percentile	64.2718	29.1918	618
UAR_Percentile	53.644	28.7495	618
Correlations
		End_M1_Weighted_Average	ANX_Percentile	ATT_Percentile	CON_Percentile	INP_Percentile	MOT_Percentile	SMI_Percentile	SFT_Percentile	TST_Percentile	TMT_Percentile	UAR_Percentile
End_M1_Weighted_Average	Pearson Correlation	1	.294**	.155**	.314**	.208**	.427**	.264**	.345**	.435**	.341**	0.0700836
	Sig. (2-tailed)		1.20642e-13	0.000115149	1.77626e-15	2.00787e-07	1.56638e-28	3.28815e-11	1.54311e-18	1.1497e-29	4.44111e-18	0.0832096
	N	625	612	612	612	612	612	612	612	612	612	612
ANX_Percentile	Pearson Correlation	.294**	1	.182**	.301**	.272**	.199**	.495**	.211**	.532**	.185**	0.0590667
	Sig. (2-tailed)	1.20642e-13		5.18012e-06	1.98951e-14	5.65574e-12	5.85068e-07	1.50983e-39	1.17952e-07	1.86966e-46	3.47084e-06	0.142462
	N	612	618	618	618	618	618	618	618	618	618	618
ATT_Percentile	Pearson Correlation	.155**	.182**	1	.440**	.198**	.468**	.141**	.272**	.266**	.370**	.357**
	Sig. (2-tailed)	0.000115149	5.18012e-06		1.06851e-30	6.6475e-07	5.84969e-35	0.000444781	5.73346e-12	1.75522e-11	1.54985e-21	4.92608e-20
	N	612	618	618	618	618	618	618	618	618	618	618
CON_Percentile	Pearson Correlation	.314**	.301**	.440**	1	.247**	.568**	.302**	.394**	.398**	.571**	.289**
	Sig. (2-tailed)	1.77626e-15	1.98951e-14	1.06851e-30		5.1133e-10	3.56351e-54	1.87291e-14	2.2315e-24	6.68295e-25	1.02e-54	2.19527e-13
	N	612	618	618	618	618	618	618	618	618	618	618
INP_Percentile	Pearson Correlation	.208**	.272**	.198**	.247**	1	.271**	.361**	.455**	.353**	.200**	.125**
	Sig. (2-tailed)	2.00787e-07	5.65574e-12	6.6475e-07	5.1133e-10		7.3715e-12	1.68157e-20	6.89225e-33	1.28111e-19	5.34763e-07	0.00183759
	N	612	618	618	618	618	618	618	618	618	618	618
MOT_Percentile	Pearson Correlation	.427**	.199**	.468**	.568**	.271**	1	.212**	.447**	.431**	.603**	.318**
	Sig. (2-tailed)	1.56638e-28	5.85068e-07	5.84969e-35	3.56351e-54	7.3715e-12		1.02253e-07	9.61045e-32	2.09184e-29	1.43223e-62	6.08284e-16
	N	612	618	618	618	618	618	618	618	618	618	618
SMI_Percentile	Pearson Correlation	.264**	.495**	.141**	.302**	.361**	.212**	1	.299**	.643**	.186**	0.0597394
	Sig. (2-tailed)	3.28815e-11	1.50983e-39	0.000444781	1.87291e-14	1.68157e-20	1.02253e-07		3.08056e-14	1.89411e-73	3.15243e-06	0.137964
	N	612	618	618	618	618	618	618	618	618	618	618
SFT_Percentile	Pearson Correlation	.345**	.211**	.272**	.394**	.455**	.447**	.299**	1	.387**	.501**	.255**
	Sig. (2-tailed)	1.54311e-18	1.17952e-07	5.73346e-12	2.2315e-24	6.89225e-33	9.61045e-32	3.08056e-14		1.71711e-23	1.53638e-40	1.31601e-10
	N	612	618	618	618	618	618	618	618	618	618	618
TST_Percentile	Pearson Correlation	.435**	.532**	.266**	.398**	.353**	.431**	.643**	.387**	1	.337**	.148**
	Sig. (2-tailed)	1.1497e-29	1.86966e-46	1.75522e-11	6.68295e-25	1.28111e-19	2.09184e-29	1.89411e-73	1.71711e-23		7.2739e-18	0.000227443
	N	612	618	618	618	618	618	618	618	618	618	618
TMT_Percentile	Pearson Correlation	.341**	.185**	.370**	.571**	.200**	.603**	.186**	.501**	.337**	1	.303**
	Sig. (2-tailed)	4.44111e-18	3.47084e-06	1.54985e-21	1.02e-54	5.34763e-07	1.43223e-62	3.15243e-06	1.53638e-40	7.2739e-18		1.4704e-14
	N	612	618	618	618	618	618	618	618	618	618	618
UAR_Percentile	Pearson Correlation	0.0700836	0.0590667	.357**	.289**	.125**	.318**	0.0597394	.255**	.148**	.303**	1
	Sig. (2-tailed)	0.0832096	0.142462	4.92608e-20	2.19527e-13	0.00183759	6.08284e-16	0.137964	1.31601e-10	0.000227443	1.4704e-14
	N	612	618	618	618	618	618	618	618	618	618	618
**. Correlation is significant at the 0.01 level (2-tailed).
Sex_Male_Female = Female
Descriptive Statisticsa
	Mean	Std. Deviation	N
End_M1_Weighted_Average	86.7058	5.83393	354
ANX_Percentile	59.1771	28.3011	350
ATT_Percentile	68.7286	22.4769	350
CON_Percentile	54.4571	28.2002	350
INP_Percentile	58.4171	27.2287	350
MOT_Percentile	63.2886	26.516	350
SMI_Percentile	52.6857	28.779	350
SFT_Percentile	53.6429	28.0166	350
TST_Percentile	61.5286	26.274	350
TMT_Percentile	63.7229	30.0209	350
UAR_Percentile	59.6886	28.0419	350
a. Sex_Male_Female = Female
Correlationsa
		End_M1_Weighted_Average	ANX_Percentile	ATT_Percentile	CON_Percentile	INP_Percentile	MOT_Percentile	SMI_Percentile	SFT_Percentile	TST_Percentile	TMT_Percentile	UAR_Percentile
End_M1_Weighted_Average	Pearson Correlation	1	.312**	.226**	.383**	.246**	.456**	.275**	.367**	.481**	.406**	.124*
	Sig. (2-tailed)		2.72177e-09	2.143e-05	1.53007e-13	3.56664e-06	3.03016e-19	1.96529e-07	1.68655e-12	1.54085e-21	3.47376e-15	0.0212935
	N	354	347	347	347	347	347	347	347	347	347	347
ANX_Percentile	Pearson Correlation	.312**	1	.239**	.327**	.217**	.189**	.487**	.179**	.535**	.194**	.135*
	Sig. (2-tailed)	2.72177e-09		6.20383e-06	3.52993e-10	4.15921e-05	0.000389927	3.31313e-22	0.000773034	2.69542e-27	0.000264794	0.01128
	N	347	350	350	350	350	350	350	350	350	350	350
ATT_Percentile	Pearson Correlation	.226**	.239**	1	.485**	.256**	.480**	.161**	.288**	.313**	.414**	.260**
	Sig. (2-tailed)	2.143e-05	6.20383e-06		4.72309e-22	1.21169e-06	1.41514e-21	0.00247675	3.97681e-08	2.25732e-09	5.84388e-16	7.99715e-07
	N	347	350	350	350	350	350	350	350	350	350	350
CON_Percentile	Pearson Correlation	.383**	.327**	.485**	1	.231**	.578**	.319**	.381**	.427**	.596**	.269**
	Sig. (2-tailed)	1.53007e-13	3.52993e-10	4.72309e-22		1.25604e-05	1.50485e-32	1.07059e-09	1.67703e-13	5.80893e-17	4.95206e-35	3.37615e-07
	N	347	350	350	350	350	350	350	350	350	350	350
INP_Percentile	Pearson Correlation	.246**	.217**	.256**	.231**	1	.254**	.350**	.424**	.348**	.186**	.125*
	Sig. (2-tailed)	3.56664e-06	4.15921e-05	1.21169e-06	1.25604e-05		1.41849e-06	1.56565e-11	1.11712e-16	2.17879e-11	0.000468668	0.0193213
	N	347	350	350	350	350	350	350	350	350	350	350
MOT_Percentile	Pearson Correlation	.456**	.189**	.480**	.578**	.254**	1	.203**	.439**	.420**	.629**	.316**
	Sig. (2-tailed)	3.03016e-19	0.000389927	1.41514e-21	1.50485e-32	1.41849e-06		0.000129994	6.41112e-18	2.09378e-16	6.71557e-40	1.56152e-09
	N	347	350	350	350	350	350	350	350	350	350	350
SMI_Percentile	Pearson Correlation	.275**	.487**	.161**	.319**	.350**	.203**	1	.302**	.626**	.229**	0.0662588
	Sig. (2-tailed)	1.96529e-07	3.31313e-22	0.00247675	1.07059e-09	1.56565e-11	0.000129994		7.94092e-09	1.62296e-39	1.46707e-05	0.216268
	N	347	350	350	350	350	350	350	350	350	350	350
SFT_Percentile	Pearson Correlation	.367**	.179**	.288**	.381**	.424**	.439**	.302**	1	.395**	.523**	.299**
	Sig. (2-tailed)	1.68655e-12	0.000773034	3.97681e-08	1.67703e-13	1.11712e-16	6.41112e-18	7.94092e-09		1.66518e-14	6.06433e-26	1.17385e-08
	N	347	350	350	350	350	350	350	350	350	350	350
TST_Percentile	Pearson Correlation	.481**	.535**	.313**	.427**	.348**	.420**	.626**	.395**	1	.375**	.138**
	Sig. (2-tailed)	1.54085e-21	2.69542e-27	2.25732e-09	5.80893e-17	2.17879e-11	2.09378e-16	1.62296e-39	1.66518e-14		3.95224e-13	0.00967656
	N	347	350	350	350	350	350	350	350	350	350	350
TMT_Percentile	Pearson Correlation	.406**	.194**	.414**	.596**	.186**	.629**	.229**	.523**	.375**	1	.285**
	Sig. (2-tailed)	3.47376e-15	0.000264794	5.84388e-16	4.95206e-35	0.000468668	6.71557e-40	1.46707e-05	6.06433e-26	3.95224e-13		5.71361e-08
	N	347	350	350	350	350	350	350	350	350	350	350
UAR_Percentile	Pearson Correlation	.124*	.135*	.260**	.269**	.125*	.316**	0.0662588	.299**	.138**	.285**	1
	Sig. (2-tailed)	0.0212935	0.01128	7.99715e-07	3.37615e-07	0.0193213	1.56152e-09	0.216268	1.17385e-08	0.00967656	5.71361e-08
	N	347	350	350	350	350	350	350	350	350	350	350
**. Correlation is significant at the 0.01 level (2-tailed).
*. Correlation is significant at the 0.05 level (2-tailed).
a. Sex_Male_Female = Female
Sex_Male_Female = Male
Descriptive Statisticsa
	Mean	Std. Deviation	N
End_M1_Weighted_Average	87.5375	5.48984	266
ANX_Percentile	73.4542	22.1083	262
ATT_Percentile	59.3053	26.9338	262
CON_Percentile	54.7939	27.5253	262
INP_Percentile	64.9351	25.815	262
MOT_Percentile	61.8588	26.1409	262
SMI_Percentile	61.958	25.9088	262
SFT_Percentile	58.9237	27.0052	262
TST_Percentile	67.6069	24.1336	262
TMT_Percentile	65.313	28.2641	262
UAR_Percentile	45.5	27.587	262
a. Sex_Male_Female = Male
Correlationsa
		End_M1_Weighted_Average	ANX_Percentile	ATT_Percentile	CON_Percentile	INP_Percentile	MOT_Percentile	SMI_Percentile	SFT_Percentile	TST_Percentile	TMT_Percentile	UAR_Percentile
End_M1_Weighted_Average	Pearson Correlation	1	.207**	0.114242	.187**	0.106509	.383**	.221**	.292**	.330**	.238**	0.0457016
	Sig. (2-tailed)		0.000785705	0.0653551	0.00239152	0.085919	1.52753e-10	0.000313241	1.57901e-06	4.73394e-08	0.000105776	0.462235
	N	266	261	261	261	261	261	261	261	261	261	261
ANX_Percentile	Pearson Correlation	.207**	1	.264**	.267**	.298**	.246**	.456**	.209**	.487**	.162**	.148*
	Sig. (2-tailed)	0.000785705		1.487e-05	1.20877e-05	9.1139e-07	5.7119e-05	7.57594e-15	0.000667334	5.43408e-17	0.00841897	0.0163467
	N	261	262	262	262	262	262	262	262	262	262	262
ATT_Percentile	Pearson Correlation	0.114242	.264**	1	.424**	.186**	.463**	.203**	.309**	.282**	.347**	.425**
	Sig. (2-tailed)	0.0653551	1.487e-05		7.58619e-13	0.00249153	2.56981e-15	0.000967155	3.49676e-07	3.46257e-06	7.96471e-09	6.4593e-13
	N	261	262	262	262	262	262	262	262	262	262	262
CON_Percentile	Pearson Correlation	.187**	.267**	.424**	1	.258**	.557**	.276**	.412**	.345**	.537**	.361**
	Sig. (2-tailed)	0.00239152	1.20877e-05	7.58619e-13		2.30976e-05	9.15666e-23	5.72623e-06	3.58183e-12	9.54914e-09	5.45465e-21	1.7841e-09
	N	261	262	262	262	262	262	262	262	262	262	262
INP_Percentile	Pearson Correlation	0.106509	.298**	.186**	.258**	1	.283**	.347**	.476**	.321**	.202**	.218**
	Sig. (2-tailed)	0.085919	9.1139e-07	0.00249153	2.30976e-05		3.20154e-06	8.0334e-09	3.08054e-16	1.06634e-07	0.000998382	0.000381237
	N	261	262	262	262	262	262	262	262	262	262	262
MOT_Percentile	Pearson Correlation	.383**	.246**	.463**	.557**	.283**	1	.245**	.465**	.454**	.567**	.345**
	Sig. (2-tailed)	1.52753e-10	5.7119e-05	2.56981e-15	9.15666e-23	3.20154e-06		6.09791e-05	1.72301e-15	9.83181e-15	1.03639e-23	9.63332e-09
	N	261	262	262	262	262	262	262	262	262	262	262
SMI_Percentile	Pearson Correlation	.221**	.456**	.203**	.276**	.347**	.245**	1	.262**	.658**	0.105686	.155*
	Sig. (2-tailed)	0.000313241	7.57594e-15	0.000967155	5.72623e-06	8.0334e-09	6.09791e-05		1.79807e-05	6.81938e-34	0.0877705	0.0118425
	N	261	262	262	262	262	262	262	262	262	262	262
SFT_Percentile	Pearson Correlation	.292**	.209**	.309**	.412**	.476**	.465**	.262**	1	.349**	.464**	.275**
	Sig. (2-tailed)	1.57901e-06	0.000667334	3.49676e-07	3.58183e-12	3.08054e-16	1.72301e-15	1.79807e-05		6.44747e-09	2.12443e-15	6.44744e-06
	N	261	262	262	262	262	262	262	262	262	262	262
TST_Percentile	Pearson Correlation	.330**	.487**	.282**	.345**	.321**	.454**	.658**	.349**	1	.270**	.259**
	Sig. (2-tailed)	4.73394e-08	5.43408e-17	3.46257e-06	9.54914e-09	1.06634e-07	9.83181e-15	6.81938e-34	6.44747e-09		9.23377e-06	2.22064e-05
	N	261	262	262	262	262	262	262	262	262	262	262
TMT_Percentile	Pearson Correlation	.238**	.162**	.347**	.537**	.202**	.567**	0.105686	.464**	.270**	1	.375**
	Sig. (2-tailed)	0.000105776	0.00841897	7.96471e-09	5.45465e-21	0.000998382	1.03639e-23	0.0877705	2.12443e-15	9.23377e-06		3.41107e-10
	N	261	262	262	262	262	262	262	262	262	262	262
UAR_Percentile	Pearson Correlation	0.0457016	.148*	.425**	.361**	.218**	.345**	.155*	.275**	.259**	.375**	1
	Sig. (2-tailed)	0.462235	0.0163467	6.4593e-13	1.7841e-09	0.000381237	9.63332e-09	0.0118425	6.44744e-06	2.22064e-05	3.41107e-10
	N	261	262	262	262	262	262	262	262	262	262	262
**. Correlation is significant at the 0.01 level (2-tailed).
*. Correlation is significant at the 0.05 level (2-tailed).
a. Sex_Male_Female = Male

## Sheet: Table 5
Correlations
Sex_Male_Female =
Descriptive Statistics
	Mean	Std. Deviation	N
Preclinical_Weighted_Average	86.9816	5.89037	607
ANX_Percentile	65.0113	26.922	618
ATT_Percentile	64.5922	24.8673	618
CON_Percentile	54.4693	27.9628	618
INP_Percentile	60.9935	26.9237	618
MOT_Percentile	62.5534	26.373	618
SMI_Percentile	56.445	27.9564	618
SFT_Percentile	55.7411	27.632	618
TST_Percentile	63.9612	25.5909	618
TMT_Percentile	64.2718	29.1918	618
UAR_Percentile	53.644	28.7495	618
Correlations
		Preclinical_Weighted_Average	ANX_Percentile	ATT_Percentile	CON_Percentile	INP_Percentile	MOT_Percentile	SMI_Percentile	SFT_Percentile	TST_Percentile	TMT_Percentile	UAR_Percentile
Preclinical_Weighted_Average	Pearson Correlation	1	.205**	.143**	.303**	.161**	.415**	.227**	.323**	.365**	.339**	0.0661108
	Sig. (2-tailed)		5.7593e-07	0.00050762	6.73067e-14	9.31475e-05	1.03077e-25	3.01077e-08	1.27611e-15	7.74016e-20	3.89841e-17	0.110497
	N	607	584	584	584	584	584	584	584	584	584	584
ANX_Percentile	Pearson Correlation	.205**	1	.182**	.301**	.272**	.199**	.495**	.211**	.532**	.185**	0.0590667
	Sig. (2-tailed)	5.7593e-07		5.18012e-06	1.98951e-14	5.65574e-12	5.85068e-07	1.50983e-39	1.17952e-07	1.86966e-46	3.47084e-06	0.142462
	N	584	618	618	618	618	618	618	618	618	618	618
ATT_Percentile	Pearson Correlation	.143**	.182**	1	.440**	.198**	.468**	.141**	.272**	.266**	.370**	.357**
	Sig. (2-tailed)	0.00050762	5.18012e-06		1.06851e-30	6.6475e-07	5.84969e-35	0.000444781	5.73346e-12	1.75522e-11	1.54985e-21	4.92608e-20
	N	584	618	618	618	618	618	618	618	618	618	618
CON_Percentile	Pearson Correlation	.303**	.301**	.440**	1	.247**	.568**	.302**	.394**	.398**	.571**	.289**
	Sig. (2-tailed)	6.73067e-14	1.98951e-14	1.06851e-30		5.1133e-10	3.56351e-54	1.87291e-14	2.2315e-24	6.68295e-25	1.02e-54	2.19527e-13
	N	584	618	618	618	618	618	618	618	618	618	618
INP_Percentile	Pearson Correlation	.161**	.272**	.198**	.247**	1	.271**	.361**	.455**	.353**	.200**	.125**
	Sig. (2-tailed)	9.31475e-05	5.65574e-12	6.6475e-07	5.1133e-10		7.3715e-12	1.68157e-20	6.89225e-33	1.28111e-19	5.34763e-07	0.00183759
	N	584	618	618	618	618	618	618	618	618	618	618
MOT_Percentile	Pearson Correlation	.415**	.199**	.468**	.568**	.271**	1	.212**	.447**	.431**	.603**	.318**
	Sig. (2-tailed)	1.03077e-25	5.85068e-07	5.84969e-35	3.56351e-54	7.3715e-12		1.02253e-07	9.61045e-32	2.09184e-29	1.43223e-62	6.08284e-16
	N	584	618	618	618	618	618	618	618	618	618	618
SMI_Percentile	Pearson Correlation	.227**	.495**	.141**	.302**	.361**	.212**	1	.299**	.643**	.186**	0.0597394
	Sig. (2-tailed)	3.01077e-08	1.50983e-39	0.000444781	1.87291e-14	1.68157e-20	1.02253e-07		3.08056e-14	1.89411e-73	3.15243e-06	0.137964
	N	584	618	618	618	618	618	618	618	618	618	618
SFT_Percentile	Pearson Correlation	.323**	.211**	.272**	.394**	.455**	.447**	.299**	1	.387**	.501**	.255**
	Sig. (2-tailed)	1.27611e-15	1.17952e-07	5.73346e-12	2.2315e-24	6.89225e-33	9.61045e-32	3.08056e-14		1.71711e-23	1.53638e-40	1.31601e-10
	N	584	618	618	618	618	618	618	618	618	618	618
TST_Percentile	Pearson Correlation	.365**	.532**	.266**	.398**	.353**	.431**	.643**	.387**	1	.337**	.148**
	Sig. (2-tailed)	7.74016e-20	1.86966e-46	1.75522e-11	6.68295e-25	1.28111e-19	2.09184e-29	1.89411e-73	1.71711e-23		7.2739e-18	0.000227443
	N	584	618	618	618	618	618	618	618	618	618	618
TMT_Percentile	Pearson Correlation	.339**	.185**	.370**	.571**	.200**	.603**	.186**	.501**	.337**	1	.303**
	Sig. (2-tailed)	3.89841e-17	3.47084e-06	1.54985e-21	1.02e-54	5.34763e-07	1.43223e-62	3.15243e-06	1.53638e-40	7.2739e-18		1.4704e-14
	N	584	618	618	618	618	618	618	618	618	618	618
UAR_Percentile	Pearson Correlation	0.0661108	0.0590667	.357**	.289**	.125**	.318**	0.0597394	.255**	.148**	.303**	1
	Sig. (2-tailed)	0.110497	0.142462	4.92608e-20	2.19527e-13	0.00183759	6.08284e-16	0.137964	1.31601e-10	0.000227443	1.4704e-14
	N	584	618	618	618	618	618	618	618	618	618	618
**. Correlation is significant at the 0.01 level (2-tailed).
Sex_Male_Female = Female
Descriptive Statisticsa
	Mean	Std. Deviation	N
Preclinical_Weighted_Average	86.9962	5.66287	339
ANX_Percentile	59.1771	28.3011	350
ATT_Percentile	68.7286	22.4769	350
CON_Percentile	54.4571	28.2002	350
INP_Percentile	58.4171	27.2287	350
MOT_Percentile	63.2886	26.516	350
SMI_Percentile	52.6857	28.779	350
SFT_Percentile	53.6429	28.0166	350
TST_Percentile	61.5286	26.274	350
TMT_Percentile	63.7229	30.0209	350
UAR_Percentile	59.6886	28.0419	350
a. Sex_Male_Female = Female
Correlationsa
		Preclinical_Weighted_Average	ANX_Percentile	ATT_Percentile	CON_Percentile	INP_Percentile	MOT_Percentile	SMI_Percentile	SFT_Percentile	TST_Percentile	TMT_Percentile	UAR_Percentile
Preclinical_Weighted_Average	Pearson Correlation	1	.256**	.190**	.381**	.195**	.473**	.259**	.343**	.407**	.412**	0.0963718
	Sig. (2-tailed)		2.58732e-06	0.000525729	8.60384e-13	0.000385944	1.11763e-19	1.96981e-06	1.78385e-10	1.57049e-14	7.19042e-15	0.0813751
	N	339	328	328	328	328	328	328	328	328	328	328
ANX_Percentile	Pearson Correlation	.256**	1	.239**	.327**	.217**	.189**	.487**	.179**	.535**	.194**	.135*
	Sig. (2-tailed)	2.58732e-06		6.20383e-06	3.52993e-10	4.15921e-05	0.000389927	3.31313e-22	0.000773034	2.69542e-27	0.000264794	0.01128
	N	328	350	350	350	350	350	350	350	350	350	350
ATT_Percentile	Pearson Correlation	.190**	.239**	1	.485**	.256**	.480**	.161**	.288**	.313**	.414**	.260**
	Sig. (2-tailed)	0.000525729	6.20383e-06		4.72309e-22	1.21169e-06	1.41514e-21	0.00247675	3.97681e-08	2.25732e-09	5.84388e-16	7.99715e-07
	N	328	350	350	350	350	350	350	350	350	350	350
CON_Percentile	Pearson Correlation	.381**	.327**	.485**	1	.231**	.578**	.319**	.381**	.427**	.596**	.269**
	Sig. (2-tailed)	8.60384e-13	3.52993e-10	4.72309e-22		1.25604e-05	1.50485e-32	1.07059e-09	1.67703e-13	5.80893e-17	4.95206e-35	3.37615e-07
	N	328	350	350	350	350	350	350	350	350	350	350
INP_Percentile	Pearson Correlation	.195**	.217**	.256**	.231**	1	.254**	.350**	.424**	.348**	.186**	.125*
	Sig. (2-tailed)	0.000385944	4.15921e-05	1.21169e-06	1.25604e-05		1.41849e-06	1.56565e-11	1.11712e-16	2.17879e-11	0.000468668	0.0193213
	N	328	350	350	350	350	350	350	350	350	350	350
MOT_Percentile	Pearson Correlation	.473**	.189**	.480**	.578**	.254**	1	.203**	.439**	.420**	.629**	.316**
	Sig. (2-tailed)	1.11763e-19	0.000389927	1.41514e-21	1.50485e-32	1.41849e-06		0.000129994	6.41112e-18	2.09378e-16	6.71557e-40	1.56152e-09
	N	328	350	350	350	350	350	350	350	350	350	350
SMI_Percentile	Pearson Correlation	.259**	.487**	.161**	.319**	.350**	.203**	1	.302**	.626**	.229**	0.0662588
	Sig. (2-tailed)	1.96981e-06	3.31313e-22	0.00247675	1.07059e-09	1.56565e-11	0.000129994		7.94092e-09	1.62296e-39	1.46707e-05	0.216268
	N	328	350	350	350	350	350	350	350	350	350	350
SFT_Percentile	Pearson Correlation	.343**	.179**	.288**	.381**	.424**	.439**	.302**	1	.395**	.523**	.299**
	Sig. (2-tailed)	1.78385e-10	0.000773034	3.97681e-08	1.67703e-13	1.11712e-16	6.41112e-18	7.94092e-09		1.66518e-14	6.06433e-26	1.17385e-08
	N	328	350	350	350	350	350	350	350	350	350	350
TST_Percentile	Pearson Correlation	.407**	.535**	.313**	.427**	.348**	.420**	.626**	.395**	1	.375**	.138**
	Sig. (2-tailed)	1.57049e-14	2.69542e-27	2.25732e-09	5.80893e-17	2.17879e-11	2.09378e-16	1.62296e-39	1.66518e-14		3.95224e-13	0.00967656
	N	328	350	350	350	350	350	350	350	350	350	350
TMT_Percentile	Pearson Correlation	.412**	.194**	.414**	.596**	.186**	.629**	.229**	.523**	.375**	1	.285**
	Sig. (2-tailed)	7.19042e-15	0.000264794	5.84388e-16	4.95206e-35	0.000468668	6.71557e-40	1.46707e-05	6.06433e-26	3.95224e-13		5.71361e-08
	N	328	350	350	350	350	350	350	350	350	350	350
UAR_Percentile	Pearson Correlation	0.0963718	.135*	.260**	.269**	.125*	.316**	0.0662588	.299**	.138**	.285**	1
	Sig. (2-tailed)	0.0813751	0.01128	7.99715e-07	3.37615e-07	0.0193213	1.56152e-09	0.216268	1.17385e-08	0.00967656	5.71361e-08
	N	328	350	350	350	350	350	350	350	350	350	350
**. Correlation is significant at the 0.01 level (2-tailed).
*. Correlation is significant at the 0.05 level (2-tailed).
a. Sex_Male_Female = Female
Sex_Male_Female = Male
Descriptive Statisticsa
	Mean	Std. Deviation	N
Preclinical_Weighted_Average	87.2648	5.36021	261
ANX_Percentile	73.4542	22.1083	262
ATT_Percentile	59.3053	26.9338	262
CON_Percentile	54.7939	27.5253	262
INP_Percentile	64.9351	25.815	262
MOT_Percentile	61.8588	26.1409	262
SMI_Percentile	61.958	25.9088	262
SFT_Percentile	58.9237	27.0052	262
TST_Percentile	67.6069	24.1336	262
TMT_Percentile	65.313	28.2641	262
UAR_Percentile	45.5	27.587	262
a. Sex_Male_Female = Male
Correlationsa
		Preclinical_Weighted_Average	ANX_Percentile	ATT_Percentile	CON_Percentile	INP_Percentile	MOT_Percentile	SMI_Percentile	SFT_Percentile	TST_Percentile	TMT_Percentile	UAR_Percentile
Preclinical_Weighted_Average	Pearson Correlation	1	0.11486	0.101829	.189**	0.0960576	.332**	.186**	.291**	.300**	.232**	0.0591189
	Sig. (2-tailed)		0.0676114	0.105427	0.00245154	0.126789	6.00661e-08	0.00292582	2.39051e-06	1.10732e-06	0.00018675	0.348052
	N	261	254	254	254	254	254	254	254	254	254	254
ANX_Percentile	Pearson Correlation	0.11486	1	.264**	.267**	.298**	.246**	.456**	.209**	.487**	.162**	.148*
	Sig. (2-tailed)	0.0676114		1.487e-05	1.20877e-05	9.1139e-07	5.7119e-05	7.57594e-15	0.000667334	5.43408e-17	0.00841897	0.0163467
	N	254	262	262	262	262	262	262	262	262	262	262
ATT_Percentile	Pearson Correlation	0.101829	.264**	1	.424**	.186**	.463**	.203**	.309**	.282**	.347**	.425**
	Sig. (2-tailed)	0.105427	1.487e-05		7.58619e-13	0.00249153	2.56981e-15	0.000967155	3.49676e-07	3.46257e-06	7.96471e-09	6.4593e-13
	N	254	262	262	262	262	262	262	262	262	262	262
CON_Percentile	Pearson Correlation	.189**	.267**	.424**	1	.258**	.557**	.276**	.412**	.345**	.537**	.361**
	Sig. (2-tailed)	0.00245154	1.20877e-05	7.58619e-13		2.30976e-05	9.15666e-23	5.72623e-06	3.58183e-12	9.54914e-09	5.45465e-21	1.7841e-09
	N	254	262	262	262	262	262	262	262	262	262	262
INP_Percentile	Pearson Correlation	0.0960576	.298**	.186**	.258**	1	.283**	.347**	.476**	.321**	.202**	.218**
	Sig. (2-tailed)	0.126789	9.1139e-07	0.00249153	2.30976e-05		3.20154e-06	8.0334e-09	3.08054e-16	1.06634e-07	0.000998382	0.000381237
	N	254	262	262	262	262	262	262	262	262	262	262
MOT_Percentile	Pearson Correlation	.332**	.246**	.463**	.557**	.283**	1	.245**	.465**	.454**	.567**	.345**
	Sig. (2-tailed)	6.00661e-08	5.7119e-05	2.56981e-15	9.15666e-23	3.20154e-06		6.09791e-05	1.72301e-15	9.83181e-15	1.03639e-23	9.63332e-09
	N	254	262	262	262	262	262	262	262	262	262	262
SMI_Percentile	Pearson Correlation	.186**	.456**	.203**	.276**	.347**	.245**	1	.262**	.658**	0.105686	.155*
	Sig. (2-tailed)	0.00292582	7.57594e-15	0.000967155	5.72623e-06	8.0334e-09	6.09791e-05		1.79807e-05	6.81938e-34	0.0877705	0.0118425
	N	254	262	262	262	262	262	262	262	262	262	262
SFT_Percentile	Pearson Correlation	.291**	.209**	.309**	.412**	.476**	.465**	.262**	1	.349**	.464**	.275**
	Sig. (2-tailed)	2.39051e-06	0.000667334	3.49676e-07	3.58183e-12	3.08054e-16	1.72301e-15	1.79807e-05		6.44747e-09	2.12443e-15	6.44744e-06
	N	254	262	262	262	262	262	262	262	262	262	262
TST_Percentile	Pearson Correlation	.300**	.487**	.282**	.345**	.321**	.454**	.658**	.349**	1	.270**	.259**
	Sig. (2-tailed)	1.10732e-06	5.43408e-17	3.46257e-06	9.54914e-09	1.06634e-07	9.83181e-15	6.81938e-34	6.44747e-09		9.23377e-06	2.22064e-05
	N	254	262	262	262	262	262	262	262	262	262	262
TMT_Percentile	Pearson Correlation	.232**	.162**	.347**	.537**	.202**	.567**	0.105686	.464**	.270**	1	.375**
	Sig. (2-tailed)	0.00018675	0.00841897	7.96471e-09	5.45465e-21	0.000998382	1.03639e-23	0.0877705	2.12443e-15	9.23377e-06		3.41107e-10
	N	254	262	262	262	262	262	262	262	262	262	262
UAR_Percentile	Pearson Correlation	0.0591189	.148*	.425**	.361**	.218**	.345**	.155*	.275**	.259**	.375**	1
	Sig. (2-tailed)	0.348052	0.0163467	6.4593e-13	1.7841e-09	0.000381237	9.63332e-09	0.0118425	6.44744e-06	2.22064e-05	3.41107e-10
	N	254	262	262	262	262	262	262	262	262	262	262
**. Correlation is significant at the 0.01 level (2-tailed).
*. Correlation is significant at the 0.05 level (2-tailed).
a. Sex_Male_Female = Male

## Sheet: Table 6
Correlations
Sex_Male_Female =
Descriptive Statistics
	Mean	Std. Deviation	N
Step_1_Attempt_1	226.768	18.1331	499
ANX_Percentile	65.0113	26.922	618
ATT_Percentile	64.5922	24.8673	618
CON_Percentile	54.4693	27.9628	618
INP_Percentile	60.9935	26.9237	618
MOT_Percentile	62.5534	26.373	618
SMI_Percentile	56.445	27.9564	618
SFT_Percentile	55.7411	27.632	618
TST_Percentile	63.9612	25.5909	618
TMT_Percentile	64.2718	29.1918	618
UAR_Percentile	53.644	28.7495	618
Correlations
		Step_1_Attempt_1	ANX_Percentile	ATT_Percentile	CON_Percentile	INP_Percentile	MOT_Percentile	SMI_Percentile	SFT_Percentile	TST_Percentile	TMT_Percentile	UAR_Percentile
Step_1_Attempt_1	Pearson Correlation	1	.268**	0.040298	.215**	.181**	.255**	.253**	.278**	.367**	.204**	-0.0529618
	Sig. (2-tailed)		2.00172e-09	0.37636	1.86436e-06	6.23536e-05	1.30297e-08	1.74284e-08	5.10783e-10	6.71519e-17	6.14288e-06	0.244844
	N	499	484	484	484	484	484	484	484	484	484	484
ANX_Percentile	Pearson Correlation	.268**	1	.182**	.301**	.272**	.199**	.495**	.211**	.532**	.185**	0.0590667
	Sig. (2-tailed)	2.00172e-09		5.18012e-06	1.98951e-14	5.65574e-12	5.85068e-07	1.50983e-39	1.17952e-07	1.86966e-46	3.47084e-06	0.142462
	N	484	618	618	618	618	618	618	618	618	618	618
ATT_Percentile	Pearson Correlation	0.040298	.182**	1	.440**	.198**	.468**	.141**	.272**	.266**	.370**	.357**
	Sig. (2-tailed)	0.37636	5.18012e-06		1.06851e-30	6.6475e-07	5.84969e-35	0.000444781	5.73346e-12	1.75522e-11	1.54985e-21	4.92608e-20
	N	484	618	618	618	618	618	618	618	618	618	618
CON_Percentile	Pearson Correlation	.215**	.301**	.440**	1	.247**	.568**	.302**	.394**	.398**	.571**	.289**
	Sig. (2-tailed)	1.86436e-06	1.98951e-14	1.06851e-30		5.1133e-10	3.56351e-54	1.87291e-14	2.2315e-24	6.68295e-25	1.02e-54	2.19527e-13
	N	484	618	618	618	618	618	618	618	618	618	618
INP_Percentile	Pearson Correlation	.181**	.272**	.198**	.247**	1	.271**	.361**	.455**	.353**	.200**	.125**
	Sig. (2-tailed)	6.23536e-05	5.65574e-12	6.6475e-07	5.1133e-10		7.3715e-12	1.68157e-20	6.89225e-33	1.28111e-19	5.34763e-07	0.00183759
	N	484	618	618	618	618	618	618	618	618	618	618
MOT_Percentile	Pearson Correlation	.255**	.199**	.468**	.568**	.271**	1	.212**	.447**	.431**	.603**	.318**
	Sig. (2-tailed)	1.30297e-08	5.85068e-07	5.84969e-35	3.56351e-54	7.3715e-12		1.02253e-07	9.61045e-32	2.09184e-29	1.43223e-62	6.08284e-16
	N	484	618	618	618	618	618	618	618	618	618	618
SMI_Percentile	Pearson Correlation	.253**	.495**	.141**	.302**	.361**	.212**	1	.299**	.643**	.186**	0.0597394
	Sig. (2-tailed)	1.74284e-08	1.50983e-39	0.000444781	1.87291e-14	1.68157e-20	1.02253e-07		3.08056e-14	1.89411e-73	3.15243e-06	0.137964
	N	484	618	618	618	618	618	618	618	618	618	618
SFT_Percentile	Pearson Correlation	.278**	.211**	.272**	.394**	.455**	.447**	.299**	1	.387**	.501**	.255**
	Sig. (2-tailed)	5.10783e-10	1.17952e-07	5.73346e-12	2.2315e-24	6.89225e-33	9.61045e-32	3.08056e-14		1.71711e-23	1.53638e-40	1.31601e-10
	N	484	618	618	618	618	618	618	618	618	618	618
TST_Percentile	Pearson Correlation	.367**	.532**	.266**	.398**	.353**	.431**	.643**	.387**	1	.337**	.148**
	Sig. (2-tailed)	6.71519e-17	1.86966e-46	1.75522e-11	6.68295e-25	1.28111e-19	2.09184e-29	1.89411e-73	1.71711e-23		7.2739e-18	0.000227443
	N	484	618	618	618	618	618	618	618	618	618	618
TMT_Percentile	Pearson Correlation	.204**	.185**	.370**	.571**	.200**	.603**	.186**	.501**	.337**	1	.303**
	Sig. (2-tailed)	6.14288e-06	3.47084e-06	1.54985e-21	1.02e-54	5.34763e-07	1.43223e-62	3.15243e-06	1.53638e-40	7.2739e-18		1.4704e-14
	N	484	618	618	618	618	618	618	618	618	618	618
UAR_Percentile	Pearson Correlation	-0.0529618	0.0590667	.357**	.289**	.125**	.318**	0.0597394	.255**	.148**	.303**	1
	Sig. (2-tailed)	0.244844	0.142462	4.92608e-20	2.19527e-13	0.00183759	6.08284e-16	0.137964	1.31601e-10	0.000227443	1.4704e-14
	N	484	618	618	618	618	618	618	618	618	618	618
**. Correlation is significant at the 0.01 level (2-tailed).
Sex_Male_Female = Female
Descriptive Statisticsa
	Mean	Std. Deviation	N
Step_1_Attempt_1	225.532	18.535	282
ANX_Percentile	59.1771	28.3011	350
ATT_Percentile	68.7286	22.4769	350
CON_Percentile	54.4571	28.2002	350
INP_Percentile	58.4171	27.2287	350
MOT_Percentile	63.2886	26.516	350
SMI_Percentile	52.6857	28.779	350
SFT_Percentile	53.6429	28.0166	350
TST_Percentile	61.5286	26.274	350
TMT_Percentile	63.7229	30.0209	350
UAR_Percentile	59.6886	28.0419	350
a. Sex_Male_Female = Female
Correlationsa
		Step_1_Attempt_1	ANX_Percentile	ATT_Percentile	CON_Percentile	INP_Percentile	MOT_Percentile	SMI_Percentile	SFT_Percentile	TST_Percentile	TMT_Percentile	UAR_Percentile
Step_1_Attempt_1	Pearson Correlation	1	.303**	.161**	.310**	.205**	.329**	.255**	.283**	.414**	.287**	0.0224701
	Sig. (2-tailed)		3.12892e-07	0.0075801	1.57467e-07	0.000639546	2.45635e-08	2.00785e-05	1.88542e-06	8.82191e-13	1.36346e-06	0.711164
	N	282	274	274	274	274	274	274	274	274	274	274
ANX_Percentile	Pearson Correlation	.303**	1	.239**	.327**	.217**	.189**	.487**	.179**	.535**	.194**	.135*
	Sig. (2-tailed)	3.12892e-07		6.20383e-06	3.52993e-10	4.15921e-05	0.000389927	3.31313e-22	0.000773034	2.69542e-27	0.000264794	0.01128
	N	274	350	350	350	350	350	350	350	350	350	350
ATT_Percentile	Pearson Correlation	.161**	.239**	1	.485**	.256**	.480**	.161**	.288**	.313**	.414**	.260**
	Sig. (2-tailed)	0.0075801	6.20383e-06		4.72309e-22	1.21169e-06	1.41514e-21	0.00247675	3.97681e-08	2.25732e-09	5.84388e-16	7.99715e-07
	N	274	350	350	350	350	350	350	350	350	350	350
CON_Percentile	Pearson Correlation	.310**	.327**	.485**	1	.231**	.578**	.319**	.381**	.427**	.596**	.269**
	Sig. (2-tailed)	1.57467e-07	3.52993e-10	4.72309e-22		1.25604e-05	1.50485e-32	1.07059e-09	1.67703e-13	5.80893e-17	4.95206e-35	3.37615e-07
	N	274	350	350	350	350	350	350	350	350	350	350
INP_Percentile	Pearson Correlation	.205**	.217**	.256**	.231**	1	.254**	.350**	.424**	.348**	.186**	.125*
	Sig. (2-tailed)	0.000639546	4.15921e-05	1.21169e-06	1.25604e-05		1.41849e-06	1.56565e-11	1.11712e-16	2.17879e-11	0.000468668	0.0193213
	N	274	350	350	350	350	350	350	350	350	350	350
MOT_Percentile	Pearson Correlation	.329**	.189**	.480**	.578**	.254**	1	.203**	.439**	.420**	.629**	.316**
	Sig. (2-tailed)	2.45635e-08	0.000389927	1.41514e-21	1.50485e-32	1.41849e-06		0.000129994	6.41112e-18	2.09378e-16	6.71557e-40	1.56152e-09
	N	274	350	350	350	350	350	350	350	350	350	350
SMI_Percentile	Pearson Correlation	.255**	.487**	.161**	.319**	.350**	.203**	1	.302**	.626**	.229**	0.0662588
	Sig. (2-tailed)	2.00785e-05	3.31313e-22	0.00247675	1.07059e-09	1.56565e-11	0.000129994		7.94092e-09	1.62296e-39	1.46707e-05	0.216268
	N	274	350	350	350	350	350	350	350	350	350	350
SFT_Percentile	Pearson Correlation	.283**	.179**	.288**	.381**	.424**	.439**	.302**	1	.395**	.523**	.299**
	Sig. (2-tailed)	1.88542e-06	0.000773034	3.97681e-08	1.67703e-13	1.11712e-16	6.41112e-18	7.94092e-09		1.66518e-14	6.06433e-26	1.17385e-08
	N	274	350	350	350	350	350	350	350	350	350	350
TST_Percentile	Pearson Correlation	.414**	.535**	.313**	.427**	.348**	.420**	.626**	.395**	1	.375**	.138**
	Sig. (2-tailed)	8.82191e-13	2.69542e-27	2.25732e-09	5.80893e-17	2.17879e-11	2.09378e-16	1.62296e-39	1.66518e-14		3.95224e-13	0.00967656
	N	274	350	350	350	350	350	350	350	350	350	350
TMT_Percentile	Pearson Correlation	.287**	.194**	.414**	.596**	.186**	.629**	.229**	.523**	.375**	1	.285**
	Sig. (2-tailed)	1.36346e-06	0.000264794	5.84388e-16	4.95206e-35	0.000468668	6.71557e-40	1.46707e-05	6.06433e-26	3.95224e-13		5.71361e-08
	N	274	350	350	350	350	350	350	350	350	350	350
UAR_Percentile	Pearson Correlation	0.0224701	.135*	.260**	.269**	.125*	.316**	0.0662588	.299**	.138**	.285**	1
	Sig. (2-tailed)	0.711164	0.01128	7.99715e-07	3.37615e-07	0.0193213	1.56152e-09	0.216268	1.17385e-08	0.00967656	5.71361e-08
	N	274	350	350	350	350	350	350	350	350	350	350
**. Correlation is significant at the 0.01 level (2-tailed).
*. Correlation is significant at the 0.05 level (2-tailed).
a. Sex_Male_Female = Female
Sex_Male_Female = Male
Descriptive Statisticsa
	Mean	Std. Deviation	N
Step_1_Attempt_1	228.703	17.3907	212
ANX_Percentile	73.4542	22.1083	262
ATT_Percentile	59.3053	26.9338	262
CON_Percentile	54.7939	27.5253	262
INP_Percentile	64.9351	25.815	262
MOT_Percentile	61.8588	26.1409	262
SMI_Percentile	61.958	25.9088	262
SFT_Percentile	58.9237	27.0052	262
TST_Percentile	67.6069	24.1336	262
TMT_Percentile	65.313	28.2641	262
UAR_Percentile	45.5	27.587	262
a. Sex_Male_Female = Male
Correlationsa
		Step_1_Attempt_1	ANX_Percentile	ATT_Percentile	CON_Percentile	INP_Percentile	MOT_Percentile	SMI_Percentile	SFT_Percentile	TST_Percentile	TMT_Percentile	UAR_Percentile
Step_1_Attempt_1	Pearson Correlation	1	.161*	-0.0521879	0.0810046	0.124498	.164*	.216**	.252**	.276**	0.0742407	-0.0988322
	Sig. (2-tailed)		0.0201189	0.452979	0.243629	0.0724868	0.0176977	0.00168378	0.000225799	5.34337e-05	0.285375	0.154528
	N	212	209	209	209	209	209	209	209	209	209	209
ANX_Percentile	Pearson Correlation	.161*	1	.264**	.267**	.298**	.246**	.456**	.209**	.487**	.162**	.148*
	Sig. (2-tailed)	0.0201189		1.487e-05	1.20877e-05	9.1139e-07	5.7119e-05	7.57594e-15	0.000667334	5.43408e-17	0.00841897	0.0163467
	N	209	262	262	262	262	262	262	262	262	262	262
ATT_Percentile	Pearson Correlation	-0.0521879	.264**	1	.424**	.186**	.463**	.203**	.309**	.282**	.347**	.425**
	Sig. (2-tailed)	0.452979	1.487e-05		7.58619e-13	0.00249153	2.56981e-15	0.000967155	3.49676e-07	3.46257e-06	7.96471e-09	6.4593e-13
	N	209	262	262	262	262	262	262	262	262	262	262
CON_Percentile	Pearson Correlation	0.0810046	.267**	.424**	1	.258**	.557**	.276**	.412**	.345**	.537**	.361**
	Sig. (2-tailed)	0.243629	1.20877e-05	7.58619e-13		2.30976e-05	9.15666e-23	5.72623e-06	3.58183e-12	9.54914e-09	5.45465e-21	1.7841e-09
	N	209	262	262	262	262	262	262	262	262	262	262
INP_Percentile	Pearson Correlation	0.124498	.298**	.186**	.258**	1	.283**	.347**	.476**	.321**	.202**	.218**
	Sig. (2-tailed)	0.0724868	9.1139e-07	0.00249153	2.30976e-05		3.20154e-06	8.0334e-09	3.08054e-16	1.06634e-07	0.000998382	0.000381237
	N	209	262	262	262	262	262	262	262	262	262	262
MOT_Percentile	Pearson Correlation	.164*	.246**	.463**	.557**	.283**	1	.245**	.465**	.454**	.567**	.345**
	Sig. (2-tailed)	0.0176977	5.7119e-05	2.56981e-15	9.15666e-23	3.20154e-06		6.09791e-05	1.72301e-15	9.83181e-15	1.03639e-23	9.63332e-09
	N	209	262	262	262	262	262	262	262	262	262	262
SMI_Percentile	Pearson Correlation	.216**	.456**	.203**	.276**	.347**	.245**	1	.262**	.658**	0.105686	.155*
	Sig. (2-tailed)	0.00168378	7.57594e-15	0.000967155	5.72623e-06	8.0334e-09	6.09791e-05		1.79807e-05	6.81938e-34	0.0877705	0.0118425
	N	209	262	262	262	262	262	262	262	262	262	262
SFT_Percentile	Pearson Correlation	.252**	.209**	.309**	.412**	.476**	.465**	.262**	1	.349**	.464**	.275**
	Sig. (2-tailed)	0.000225799	0.000667334	3.49676e-07	3.58183e-12	3.08054e-16	1.72301e-15	1.79807e-05		6.44747e-09	2.12443e-15	6.44744e-06
	N	209	262	262	262	262	262	262	262	262	262	262
TST_Percentile	Pearson Correlation	.276**	.487**	.282**	.345**	.321**	.454**	.658**	.349**	1	.270**	.259**
	Sig. (2-tailed)	5.34337e-05	5.43408e-17	3.46257e-06	9.54914e-09	1.06634e-07	9.83181e-15	6.81938e-34	6.44747e-09		9.23377e-06	2.22064e-05
	N	209	262	262	262	262	262	262	262	262	262	262
TMT_Percentile	Pearson Correlation	0.0742407	.162**	.347**	.537**	.202**	.567**	0.105686	.464**	.270**	1	.375**
	Sig. (2-tailed)	0.285375	0.00841897	7.96471e-09	5.45465e-21	0.000998382	1.03639e-23	0.0877705	2.12443e-15	9.23377e-06		3.41107e-10
	N	209	262	262	262	262	262	262	262	262	262	262
UAR_Percentile	Pearson Correlation	-0.0988322	.148*	.425**	.361**	.218**	.345**	.155*	.275**	.259**	.375**	1
	Sig. (2-tailed)	0.154528	0.0163467	6.4593e-13	1.7841e-09	0.000381237	9.63332e-09	0.0118425	6.44744e-06	2.22064e-05	3.41107e-10
	N	209	262	262	262	262	262	262	262	262	262	262
*. Correlation is significant at the 0.05 level (2-tailed).
**. Correlation is significant at the 0.01 level (2-tailed).
a. Sex_Male_Female = Male
